# Supplementary material for: The Stress-Inducible BCL2A1 Is Required for Ovarian Cancer Metastatic Progression in the Peritoneal Microenvironment
Source: Cancers (Basel). 2021 Sep 12;13(18):4577. doi: 10.3390/cancers13184577 (PMC8469659; doi:10.3390/cancers13184577)
Supplement: Supplementary file 1 [file cancers-13-04577-s001.zip]

Archive with 9 entries (9 files):
- Supplementary Fig. S1.pdf
- Supplementary Fig. S2.pdf
- Supplementary Fig. S3.pdf
- Supplementary Fig. S4.pdf
- Supplementary Fig. S5.pdf
- Supplementary Fig. S6.pdf
- Supplementary Fig. S7.pdf
- Supplementary Table S1_CRISPR_sgRNA.pdf
- Supplementary Table S2_Transcriptome analytic data.xls
