# Supplementary material for: The Stress-Inducible BCL2A1 Is Required for Ovarian Cancer Metastatic Progression in the Peritoneal Microenvironment
Source: Cancers (Basel). 2021 Sep 12;13(18):4577. doi: 10.3390/cancers13184577 (PMC8469659; doi:10.3390/cancers13184577)
Supplement: Supplementary file 1 [file cancers-13-04577-s001.zip › Supplementary Table S2_Transcriptome analytic data.xls]

## Sheet: Sheet2
	OV_No_U133_2_050601_Signal	OV_No_U133_2_050601_Detection	OV_No_U133_2_050601_Detection p-value	OV_No vs_OVCA_Hypo Signal	OV_No_vs_OVCA_Hypo Detection	OV_No vs_OVCA_Hypo Detection p-value	OV_No vs_OVCA_Hypo Signal Log Ratio	OV_No vs_OVCA_Hypo Change	OV_No vs_OVCA_Hypo Change p-value	Gene	Descriptions
205040_at	4.6	A	0.696289	2698	P	0.000244	8.3	I	2e-05	ORM1	gb:NM_000607.1 /DB_XREF=gi:9257231 /GEN=ORM1 /FEA=FLmRNA /CNT=311 /TID=Hs.572.0 /TIER=FL+Stack /STK=96 /UG=Hs.572 /LL=5004 /DEF=Homo sapiens orosomucoid 1 (ORM1), mRNA. /PROD=orosomucoid 1 precursor /FL=gb:NM_000607.1 gb:M13692.1
209351_at	4.4	A	0.943848	1825.2	P	0.000244	7.7	I	2e-05	Keratin-14	gb:BC002690.1 /DB_XREF=gi:12803708 /FEA=FLmRNA /CNT=212 /TID=Hs.117729.0 /TIER=FL+Stack /STK=53 /UG=Hs.117729 /LL=3861 /UG_GENE=KRT14 /DEF=Homo sapiens, keratin 14 (epidermolysis bullosa simplex, Dowling-Meara, Koebner), clone MGC:3944, mRNA, complete cds. /PROD=keratin 14 (epidermolysis bullosa simplex,Dowling-Meara, Koebner) /FL=gb:NM_000526.1 gb:BC002690.1
209465_x_at	5.1	A	0.366211	225.7	P	0.001953	6.8	I	0.000147	IL8	gb:AL565812 /DB_XREF=gi:12917557 /DB_XREF=AL565812 /CLONE=CS0DF008YL14 (3 prime) /FEA=FLmRNA /CNT=158 /TID=Hs.44.1 /TIER=Stack /STK=8 /UG=Hs.44 /LL=5764 /UG_GENE=PTN /UG_TITLE=pleiotrophin (heparin binding growth factor 8, neurite growth-promoting factor 1) /FL=gb:M57399.1
206969_at	2.3	A	0.919434	358.6	P	0.000244	6.5	I	2e-05	KRTHA4	gb:NM_021013.2 /DB_XREF=gi:11641406 /GEN=KRTHA4 /FEA=FLmRNA /CNT=10 /TID=Hs.296942.0 /TIER=FL /STK=4 /UG=Hs.296942 /LL=3885 /DEF=Homo sapiens keratin, hair, acidic, 4 (KRTHA4), mRNA. /PROD=type I hair keratin 4 /FL=gb:NM_021013.2
1405_i_at	19.1	A	0.437646	1488.2	P	0.000762	6	I	5e-06	CCL5	M21121 /FEATURE= /DEFINITION=HUMTCSM Human T cell-specific protein (RANTES) mRNA, complete cds
205681_at	3.8	A	0.633789	316.5	P	0.001221	5.6	I	4e-05	BCL2A1	gb:NM_004049.1 /DB_XREF=gi:4757839 /GEN=BCL2A1 /FEA=FLmRNA /CNT=32 /TID=Hs.227817.0 /TIER=FL+Stack /STK=11 /UG=Hs.227817 /LL=597 /DEF=Homo sapiens BCL2-related protein A1 (BCL2A1), mRNA. /PROD=BCL2-related protein A1 /FL=gb:U27467.1 gb:U29680.1 gb:NM_004049.1
204684_at	9.6	A	0.665527	253.5	P	0.00415	4.8	I	0.001651	NPTX1	gb:NM_002522.1 /DB_XREF=gi:4505442 /GEN=NPTX1 /FEA=FLmRNA /CNT=89 /TID=Hs.84154.0 /TIER=FL+Stack /STK=15 /UG=Hs.84154 /LL=4884 /DEF=Homo sapiens neuronal pentraxin I (NPTX1), mRNA. /PROD=neuronal pentraxin I precursor /FL=gb:NM_002522.1 gb:U61849.1
223333_s_at	8.9	A	0.828613	304.8	P	0.01416	4.8	I	0.000389	ANGPL2	gb:AF169312.1 /DB_XREF=gi:7453533 /GEN=ANGPTL2 /FEA=FLmRNA /CNT=92 /TID=Hs.9613.1 /TIER=FL /STK=0 /UG=Hs.9613 /LL=51129 /DEF=Homo sapiens hepatic angiopoietin-related protein (ANGPTL2) mRNA, complete cds. /PROD=hepatic angiopoietin-related protein /FL=gb:AF202636.1 gb:AF169312.1
210082_at	8.9	A	0.919434	229.5	P	0.030273	4.7	I	5.2e-05	ABCR	gb:U88667.1 /DB_XREF=gi:1888526 /GEN=ABCR /FEA=FLmRNA /CNT=34 /TID=Hs.198396.0 /TIER=FL /STK=2 /UG=Hs.198396 /LL=24 /DEF=Human ATP binding cassette transporter (ABCR) mRNA, complete cds. /PROD=ATP-binding cassette transporter /FL=gb:AF000148.1 gb:U88667.1 gb:AF001945.1 gb:NM_000350.1
206501_x_at	10.6	A	0.72583	126.5	A	0.129639	4.7	MI	0.002032	ETV1	gb:NM_004956.1 /DB_XREF=gi:4826717 /GEN=ETV1 /FEA=FLmRNA /CNT=14 /TID=Hs.89566.0 /TIER=FL /STK=0 /UG=Hs.89566 /LL=2115 /DEF=Homo sapiens ets variant gene 1 (ETV1), mRNA. /PROD=ets variant gene 1 /FL=gb:U17163.1 gb:NM_004956.1
1552509_a_at	1.4	A	0.901123	58.8	A	0.19458	4.6	I	0.000865	CMRF35	gb:NM_145273.1 /DB_XREF=gi:21687217 /TID=Hs2.147313.1 /CNT=12 /FEA=FLmRNA /TIER=FL /STK=3 /LL=146894 /UG_GENE=LOC146894 /UG=Hs.147313 /UG_TITLE=similar to CMRF35 antigen precursor (CMRF-35) /DEF=Homo sapiens similar to CMRF35 antigen precursor (CMRF-35) (LOC146894), mRNA. /FL=gb:BC025395.1 gb:NM_145273.1
206246_at	11.2	A	0.919434	173	P	0.037598	4.5	I	0.000147	PFKFB4	gb:NM_004567.1 /DB_XREF=gi:4758901 /GEN=PFKFB4 /FEA=FLmRNA /CNT=19 /TID=Hs.198278.0 /TIER=FL /STK=1 /UG=Hs.198278 /LL=5210 /DEF=Homo sapiens 6-phosphofructo-2-kinasefructose-2,6-biphosphatase 4 (PFKFB4), mRNA. /PROD=6-phosphofructo-2-kinasefructose-2,6-biphosphatase 4 /FL=gb:D49818.1 gb:AF108765.1 gb:NM_004567.1
203691_at	120.6	A	0.067627	3292.3	P	0.000244	4.4	I	2e-05	PI3	gb:NM_002638.1 /DB_XREF=gi:4505786 /GEN=PI3 /FEA=FLmRNA /CNT=167 /TID=Hs.112341.0 /TIER=FL+Stack /STK=35 /UG=Hs.112341 /LL=5266 /DEF=Homo sapiens protease inhibitor 3, skin-derived (SKALP) (PI3), mRNA. /PROD=protease inhibitor 3, skin-derived (SKALP) /FL=gb:NM_002638.1
207299_s_at	8.1	A	0.888428	83.9	P	0.001221	4	I	0.000774	GRM1	gb:NM_000838.2 /DB_XREF=gi:6006005 /GEN=GRM1 /FEA=FLmRNA /CNT=8 /TID=Hs.32945.0 /TIER=FL /STK=0 /UG=Hs.32945 /LL=2911 /DEF=Homo sapiens glutamate receptor, metabotropic 1 (GRM1), mRNA. /PROD=glutamate receptor, metabotropic 1 /FL=gb:L76627.1 gb:NM_000838.2 gb:U31215.1
208356_x_at	2.8	A	0.998047	35.8	A	0.567627	4	I	0.000692	CSH1	gb:NM_022642.1 /DB_XREF=gi:12408688 /GEN=CSH1 /FEA=FLmRNA /CNT=1 /TID=Hs.324928.1 /TIER=FL /STK=0 /UG=Hs.324928 /LL=1442 /DEF=Homo sapiens chorionic somatomammotropin hormone 1 (placental lactogen) (CSH1), transcript variant 4, mRNA. /PROD=chorionic somatomammotropin hormone 1, isoform4 /FL=gb:NM_022642.1
205184_at	13.6	A	0.633789	198.9	P	0.046143	3.9	I	0.001336	GNG4	gb:NM_004485.1 /DB_XREF=gi:4758449 /GEN=GNG4 /FEA=FLmRNA /CNT=47 /TID=Hs.32976.0 /TIER=FL+Stack /STK=16 /UG=Hs.32976 /LL=2786 /DEF=Homo sapiens guanine nucleotide binding protein 4 (GNG4), mRNA. /PROD=guanine nucleotide binding protein 4 /FL=gb:NM_004485.1 gb:U31382.1
205959_at	12.5	A	0.466064	143.2	P	0.023926	3.5	I	0.001651	MMP13	gb:NM_002427.2 /DB_XREF=gi:13027796 /GEN=MMP13 /FEA=FLmRNA /CNT=34 /TID=Hs.2936.0 /TIER=FL /STK=4 /UG=Hs.2936 /LL=4322 /DEF=Homo sapiens matrix metalloproteinase 13 (collagenase 3) (MMP13), mRNA. /PROD=matrix metalloproteinase 13 preproprotein /FL=gb:NM_002427.2
224032_x_at	166.5	A	0.067627	2104.2	P	0.000244	3.5	I	2e-05	SPAN-Xa	gb:AF098306.1 /DB_XREF=gi:6808523 /GEN=SPANX /FEA=FLmRNA /CNT=4 /TID=Hs.293266.1 /TIER=FL /STK=2 /UG=Hs.293266 /LL=30014 /DEF=Homo sapiens nuclear-associated protein SPAN-Xa (SPANX) mRNA, complete cds. /PROD=nuclear-associated protein SPAN-Xa /FL=gb:AF098306.1 gb:AF312765.1
206224_at	46.8	A	0.326172	354.7	P	0.001953	2.9	I	4.6e-05	CST1	gb:NM_001898.1 /DB_XREF=gi:4503102 /GEN=CST1 /FEA=FLmRNA /CNT=35 /TID=Hs.123114.0 /TIER=FL /STK=0 /UG=Hs.123114 /LL=1469 /DEF=Homo sapiens cystatin SN (CST1), mRNA. /PROD=cystatin SN /FL=gb:J03870.1 gb:NM_001898.1
220115_s_at	46.1	P	0.008057	440.5	P	0.000244	2.9	I	0.000552	CDH10	gb:NM_006727.1 /DB_XREF=gi:5802995 /GEN=CDH10 /FEA=FLmRNA /CNT=21 /TID=Hs.92489.0 /TIER=FL /STK=7 /UG=Hs.92489 /LL=1008 /DEF=Homo sapiens cadherin 10, type 2 (T2-cadherin) (CDH10), mRNA. /PROD=cadherin 10, type 2 (T2-cadherin) /FL=gb:AF039747.1 gb:NM_006727.1
208041_at	14.2	A	0.753906	64.3	A	0.171387	2.7	I	0.000865	GRK1	gb:NM_002929.1 /DB_XREF=gi:4506528 /GEN=RHOK /FEA=FLmRNA /CNT=3 /TID=Hs.103501.0 /TIER=FL /STK=0 /UG=Hs.103501 /LL=6011 /DEF=Homo sapiens rhodopsin kinase (RHOK), mRNA. /PROD=rhodopsin kinase /FL=gb:L77503.1 gb:U63973.1 gb:NM_002929.1
204475_at	2172.7	P	0.000244	13463.5	P	0.000244	2.6	I	2e-05	MMP1	gb:NM_002421.2 /DB_XREF=gi:13027798 /GEN=MMP1 /FEA=FLmRNA /CNT=132 /TID=Hs.83169.0 /TIER=FL+Stack /STK=54 /UG=Hs.83169 /LL=4312 /DEF=Homo sapiens matrix metalloproteinase 1 (interstitial collagenase) (MMP1), mRNA. /PROD=matrix metalloproteinase 1 preproprotein /FL=gb:M13509.1 gb:NM_002421.2
206190_at	34.4	A	0.533936	221.2	P	0.001953	2.5	I	0.00013	GRP17	gb:NM_005291.1 /DB_XREF=gi:4885300 /GEN=GPR17 /FEA=FLmRNA /CNT=47 /TID=Hs.46453.0 /TIER=FL+Stack /STK=19 /UG=Hs.46453 /LL=2840 /DEF=Homo sapiens G protein-coupled receptor 17 (GPR17), mRNA. /PROD=G protein-coupled receptor 17 /FL=gb:NM_005291.1
206296_x_at	48.2	A	0.27417	286.8	P	0.001221	2.4	I	6.8e-05	MAP4K1	gb:NM_007181.1 /DB_XREF=gi:6005809 /GEN=MAP4K1 /FEA=FLmRNA /CNT=22 /TID=Hs.86575.0 /TIER=FL /STK=1 /UG=Hs.86575 /LL=11184 /DEF=Homo sapiens mitogen-activated protein kinase kinase kinase kinase 1 (MAP4K1), mRNA. /PROD=mitogen-activated protein kinase kinase kinasekinase 1 /FL=gb:U66464.1 gb:NM_007181.1
205680_at	227.4	P	0.001953	1228.6	P	0.000244	2.3	I	2e-05	MMP10	gb:NM_002425.1 /DB_XREF=gi:4505204 /GEN=MMP10 /FEA=FLmRNA /CNT=29 /TID=Hs.2258.0 /TIER=FL /STK=6 /UG=Hs.2258 /LL=4319 /DEF=Homo sapiens matrix metalloproteinase 10 (stromelysin 2) (MMP10), mRNA. /PROD=matrix metalloproteinase 10 preproprotein /FL=gb:BC002591.1 gb:NM_002425.1
205906_at	35.2	A	0.398926	206.5	P	0.010742	2.1	I	2e-05	FOXJ1	gb:NM_001454.1 /DB_XREF=gi:4557023 /GEN=FOXJ1 /FEA=FLmRNA /CNT=37 /TID=Hs.93974.0 /TIER=FL /STK=0 /UG=Hs.93974 /LL=2302 /DEF=Homo sapiens forkhead box J1 (FOXJ1), mRNA. /PROD=forkhead box J1 /FL=gb:U69537.1 gb:NM_001454.1
204726_at	231.7	P	0.005859	53.4	A	0.129639	-2	D	0.999382	CDH13	gb:NM_001257.1 /DB_XREF=gi:4502718 /GEN=CDH13 /FEA=FLmRNA /CNT=55 /TID=Hs.63984.0 /TIER=FL+Stack /STK=14 /UG=Hs.63984 /LL=1012 /DEF=Homo sapiens cadherin 13, H-cadherin (heart) (CDH13), mRNA. /PROD=cadherin 13, H-cadherin (heart) /FL=gb:U59289.1 gb:U59288.1 gb:L34058.1 gb:NM_001257.1
210807_s_at	561.9	P	0.000244	134.5	P	0.001221	-2	D	0.999853	MCT2	gb:AF049608.1 /DB_XREF=gi:3834394 /GEN=MCT2 /FEA=FLmRNA /CNT=2 /TID=Hs.132183.1 /TIER=FL /STK=0 /UG=Hs.132183 /LL=9194 /DEF=Homo sapiens monocarboxylate transporter 2 (MCT2) mRNA, complete cds. /PROD=monocarboxylate transporter 2 /FL=gb:AF049608.1
226675_s_at	860.7	P	0.001221	111.5	P	0.000732	-2	D	0.999947	HDAC3	gb:W80468 /DB_XREF=gi:1391485 /DB_XREF=zd82g05.s1 /CLONE=IMAGE:347192 /FEA=EST /CNT=35 /TID=Hs.279789.8 /TIER=Stack /STK=13 /UG=Hs.279789 /LL=8841 /UG_GENE=HDAC3 /UG_TITLE=histone deacetylase 3
202409_at	333.3	P	0.00293	119.8	A	0.080566	-2.1	D	0.999973	IGF1	gb:X07868 /DB_XREF=gi:32998 /FEA=FLmRNA /CNT=466 /TID=Hs.251664.0 /TIER=Stack /STK=260 /UG=Hs.251664 /LL=3481 /UG_GENE=IGF2 /UG_TITLE=insulin-like growth factor 2 (somatomedin A) /DEF=Human DNA for insulin-like growth factor II (IGF-2); exon 7 and additional ORF /FL=gb:NM_000612.2 gb:BC000531.1 gb:J03242.1 gb:M17426.1
213418_at	220.1	P	0.000244	60.4	A	0.129639	-2.1	D	0.999382	HSP70B	gb:NM_002155.1 /DB_XREF=gi:4504514 /GEN=HSPA6 /FEA=FLmRNA /CNT=50 /TID=Hs.3268.0 /TIER=FL+Stack /STK=11 /UG=Hs.3268 /LL=3310 /DEF=Homo sapiens heat shock 70kD protein 6 (HSP70B) (HSPA6), mRNA. /PROD=heat shock 70kD protein 6 (HSP70B) /FL=gb:NM_002155.1
206157_at	963.5	P	0.000244	207.6	P	0.000244	-2.2	D	0.99998	PTX3	gb:NM_002852.1 /DB_XREF=gi:4506332 /GEN=PTX3 /FEA=FLmRNA /CNT=35 /TID=Hs.2050.0 /TIER=FL+Stack /STK=19 /UG=Hs.2050 /LL=5806 /DEF=Homo sapiens pentaxin-related gene, rapidly induced by IL-1 beta (PTX3), mRNA. /PROD=pentaxin-related gene, rapidly induced by IL-1beta /FL=gb:M31166.1 gb:NM_002852.1
221238_at	93.9	P	0.000244	15.6	A	0.5	-2.2	D	0.999922	NSBP1	gb:NM_030763.1 /DB_XREF=gi:13540522 /GEN=NSBP1 /FEA=FLmRNA /CNT=1 /TID=HsAffx.900041.53 /TIER=FL /STK=0 /DEF=Homo sapiens nucleosomal binding protein 1 (NSBP1), mRNA. /PROD=nucleosomal binding protein 1 /FL=gb:NM_030763.1
223761_at	283.9	P	0.001953	86.1	P	0.018555	-2.2	D	0.999654	FGF19	gb:AF110400.1 /DB_XREF=gi:5668600 /GEN=FGF19 /FEA=FLmRNA /CNT=16 /TID=Hs.249200.0 /TIER=FL /STK=0 /UG=Hs.249200 /LL=9965 /DEF=Homo sapiens fibroblast growth factor 19 (FGF19) mRNA, complete cds. /PROD=fibroblast growth factor 19 /FL=gb:AF110400.1 gb:NM_005117.1 gb:AB018122.1
201427_s_at	5313.1	P	0.000244	922.3	P	0.000244	-2.4	D	0.99998	SEPP1	gb:NM_005410.1 /DB_XREF=gi:4885590 /GEN=SEPP1 /FEA=FLmRNA /CNT=372 /TID=Hs.3314.0 /TIER=FL+Stack /STK=120 /UG=Hs.3314 /LL=6414 /DEF=Homo sapiens selenoprotein P, plasma, 1 (SEPP1), mRNA. /PROD=selenoprotein P precursor /FL=gb:NM_005410.1
205498_at	75.3	P	0.023926	12.8	A	0.601074	-2.4	D	0.998923	GHR	gb:NM_000163.1 /DB_XREF=gi:4503992 /GEN=GHR /FEA=FLmRNA /CNT=37 /TID=Hs.125180.0 /TIER=FL /STK=0 /UG=Hs.125180 /LL=2690 /DEF=Homo sapiens growth hormone receptor (GHR), mRNA. /PROD=growth hormone receptor /FL=gb:NM_000163.1
210159_s_at	191.4	P	0.01416	29.3	A	0.5	-2.4	D	0.999654	TRIM31	gb:AF230386.1 /DB_XREF=gi:12275859 /FEA=FLmRNA /CNT=19 /TID=Hs.91096.2 /TIER=FL /STK=0 /UG=Hs.91096 /LL=11074 /UG_GENE=RNF /DEF=Homo sapiens tripartite motif protein TRIM31 alpha mRNA, complete cds. /PROD=tripartite motif protein TRIM31 alpha /FL=gb:AF230386.1
1552715_a_at	138.8	P	0.000732	22.2	A	0.366211	-2.4	D	0.999833	RXFP1	gb:NM_021634.1 /DB_XREF=gi:11056007 /GEN=LGR7 /TID=Hs2.209446.1 /CNT=10 /FEA=FLmRNA /TIER=FL /STK=2 /LL=59350 /UG=Hs.209446 /DEF=Homo sapiens leucine-rich repeat-containing G protein-coupled receptor 7 (LGR7), mRNA. /PROD=leucine-rich repeat-containing G protein-coupledreceptor 7 /FL=gb:AF190500.1 gb:NM_021634.1
204749_at	898	P	0.000244	157.4	P	0.001953	-2.5	D	0.99998	NAP1L3	gb:NM_004538.1 /DB_XREF=gi:4758757 /GEN=NAP1L3 /FEA=FLmRNA /CNT=71 /TID=Hs.21365.0 /TIER=FL+Stack /STK=32 /UG=Hs.21365 /LL=4675 /DEF=Homo sapiens nucleosome assembly protein 1-like 3 (NAP1L3), mRNA. /PROD=nucleosome assembly protein 1-like 3 /FL=gb:NM_004538.1 gb:D50370.1
208463_at	70.3	A	0.219482	9.5	A	0.5	-2.6	D	0.999308	GABRA4	gb:NM_000809.1 /DB_XREF=gi:4557604 /GEN=GABRA4 /FEA=FLmRNA /CNT=8 /TID=Hs.248112.0 /TIER=FL /STK=0 /UG=Hs.248112 /LL=2557 /DEF=Homo sapiens gamma-aminobutyric acid (GABA) A receptor, alpha 4 (GABRA4), mRNA. /PROD=gamma-aminobutyric acid A receptor, alpha 4precursor /FL=gb:U30461.1 gb:NM_000809.1
1552348_at	513.8	P	0.001953	82.9	A	0.398926	-2.7	D	0.999977	EOS	gb:NM_152891.1 /DB_XREF=gi:23097243 /GEN=EOS /TID=Hs2.280658.1 /CNT=19 /FEA=FLmRNA /TIER=FL /STK=6 /LL=260429 /UG=Hs.280658 /DEF=Homo sapiens serine protease EOS (EOS), mRNA. /PROD=serine protease EOS /FL=gb:NM_152891.1 gb:AF536382.1
203924_at	2330.4	P	0.000244	349.2	P	0.001953	-2.8	D	0.99998	GSTA2	gb:NM_000846.1 /DB_XREF=gi:4504170 /GEN=GSTA2 /FEA=FLmRNA /CNT=270 /TID=Hs.89552.0 /TIER=FL+Stack /STK=28 /UG=Hs.89552 /LL=2939 /DEF=Homo sapiens glutathione S-transferase A2 (GSTA2), mRNA. /PROD=glutathione S-transferase A2 /FL=gb:BC002895.1 gb:M25627.1 gb:M16594.1 gb:M14777.1 gb:M15872.1 gb:M21758.1 gb:NM_000846.1
204174_at	1074.5	P	0.000732	142.9	P	0.030273	-2.8	D	0.999759	ALOX5AP	gb:NM_001629.1 /DB_XREF=gi:4502058 /GEN=ALOX5AP /FEA=FLmRNA /CNT=88 /TID=Hs.100194.0 /TIER=FL /STK=0 /UG=Hs.100194 /LL=241 /DEF=Homo sapiens arachidonate 5-lipoxygenase-activating protein (ALOX5AP), mRNA. /PROD=arachidonate 5-lipoxygenase-activating protein /FL=gb:NM_001629.1
217127_at	2381.1	P	0.000732	249.3	P	0.001221	-3.1	D	0.99997	CTH	gb:AL354872 /DB_XREF=gi:9717070 /FEA=mRNA /CNT=2 /TID=Hs.19904.1 /TIER=ConsEnd /STK=0 /UG=Hs.19904 /LL=1491 /UG_GENE=CTH /UG_TITLE=cystathionase (cystathionine gamma-lyase) /DEF=Human DNA sequence from clone RP11-42O15 on chromosome 1. Contains ESTs, STSs, GSSs and a CpG island. Contains the CTH gene for two isoforms of cystathionase (cystathionine gamma-lyase) and a CHORD containing protein 1 (C…
204272_at	564.7	P	0.000244	44	A	0.19458	-3.9	D	0.999948	LGALS4	gb:NM_006149.2 /DB_XREF=gi:6006017 /GEN=LGALS4 /FEA=FLmRNA /CNT=117 /TID=Hs.5302.0 /TIER=FL+Stack /STK=52 /UG=Hs.5302 /LL=3960 /DEF=Homo sapiens lectin, galactoside-binding, soluble, 4 (galectin 4) (LGALS4), mRNA. /PROD=galectin 4 /FL=gb:BC003661.1 gb:BC005146.1 gb:AF014838.1 gb:U82953.1 gb:NM_006149.2 gb:AB006781.1
203571_s_at	470.2	P	0.000244	21.7	A	0.366211	-4.1	D	0.999977	APM2	gb:NM_006829.1 /DB_XREF=gi:5802975 /GEN=APM2 /FEA=FLmRNA /CNT=110 /TID=Hs.74120.0 /TIER=FL+Stack /STK=65 /UG=Hs.74120 /LL=10974 /DEF=Homo sapiens adipose specific 2 (APM2), mRNA. /PROD=adipose specific 2 /FL=gb:D45370.1 gb:BC004471.1 gb:NM_006829.1
206865_at	109.9	P	0.008057	4.9	A	0.919434	-4.1	D	0.999693	HRK	gb:U76376.1 /DB_XREF=gi:1923234 /GEN=HRK /FEA=FLmRNA /CNT=9 /TID=Hs.87247.0 /TIER=ConsEnd /STK=0 /UG=Hs.87247 /LL=8739 /DEF=Homo sapiens activator of apoptosis Hrk (HRK) mRNA, complete cds. /PROD=activator of apoptosis Hrk /FL=gb:NM_003806.1 gb:U76376.1
204664_at	600.5	P	0.023926	4	A	0.919434	-6.5	D	0.999973	ALPP	gb:NM_001632.2 /DB_XREF=gi:13787194 /GEN=ALPP /FEA=FLmRNA /CNT=115 /TID=Hs.284255.0 /TIER=FL /STK=6 /UG=Hs.284255 /LL=250 /DEF=Homo sapiens alkaline phosphatase, placental (Regan isozyme) (ALPP), mRNA. /PROD=placental alkaline phosphatase precursor /FL=gb:M12551.1 gb:NM_001632.2
